# Supplementary material for: Decreased Gas6 and sAxl Plasma Levels Are Associated with Hair Loss in COVID-19 Survivors
Source: Int J Mol Sci. 2023 Mar 26;24(7):6257. doi: 10.3390/ijms24076257 (PMC10094682; doi:10.3390/ijms24076257)
Supplement: Supplementary file 1 [file ijms-24-06257-s001.zip]

Archive with 1 entries (1 files):
- ijms-2292680-supplementary.pdf
